# Supplementary material for: Novel Ni/Zn MOFs for Sorbitol Production via Catalytic Transfer Hydrogenation
Source: Molecules. 2025 Nov 27;30(23):4565. doi: 10.3390/molecules30234565 (PMC12692985; doi:10.3390/molecules30234565)
Supplement: Supplementary file 1 [file molecules-30-04565-s001.zip]

Archive with 1 entries (1 files):
- molecules-3897378-supplementary.pdf
